# Supplementary material for: Exploitation of Tolerance of Wheat Kernel Weight and Shape-Related Traits from Aegilops tauschii under Heat and Combined Heat-Drought Stresses
Source: Int J Mol Sci. 2021 Feb 12;22(4):1830. doi: 10.3390/ijms22041830 (PMC7917938; doi:10.3390/ijms22041830)
Supplement: Supplementary file 1 [file ijms-22-01830-s001.zip]

Archive with 7 entries (7 files):
- Figure S1-1.tif
- Figure S1-2.tif
- Figure S1-3.tif
- Figure S1-4.tif
- Figure S2.tif
- Figure S3.tif
- Table S1 3.3.xlsx
