# Supplementary material for: Exploitation of Tolerance of Wheat Kernel Weight and Shape-Related Traits from Aegilops tauschii under Heat and Combined Heat-Drought Stresses
Source: Int J Mol Sci. 2021 Feb 12;22(4):1830. doi: 10.3390/ijms22041830 (PMC7917938; doi:10.3390/ijms22041830)
Supplement: Supplementary file 1 [file ijms-22-01830-s001.zip › Table S1 3.3.xlsx]

## Sheet: Table S1
Table S1. Markere trait associations of heat suscibtability index and combined heat drought suscibtability index of kernel weight and shape-related traits in multiple synthetic derivatives lines grown under optimum, heat and combined heat drought conditions
Chromosome	Position	Marker	Trait	Condition	P-value	R2
1A	234706106	983365	Kernel size	HDSI	0.00028455	0.10286
2A	57562452	3938604	Kernel size	HSI	0.0008457	0.09172
	250239098	1209013		HDSI	0.00103	0.08556
	249185243	3022805	Kernel diameter		0.00049077	0.09394
	250645685	1110845			0.00056131	0.08983
4A	169541561	7931161	Kernel diameter	HDSI	0.00086511	0.08527
6A	77372430	7327852	Kernel size	HDSI	0.00058653	0.08627
	32701094	1019857|F|0-23	Kernel diameter	HSI	0.00107	0.07879
2B	6352113	1127429|F|0-36	Kernel diameter	HSI	0.00070847	0.08481
3B	755958103	7353565	Kernel size	HDSI	0.00040278	0.10126
	533982835	5363704	Kernel diameter	HSI	0.00074549	0.09417
5B	203991892	1106179|F|0-6	Kernel diameter	HDSI	0.00055689	0.10902
6B	48765954	3020427	Kernel size	HDSI	0.0001516	0.13294
7B	965969	3955041	Kernel diameter	HDSI	0.00015898	0.11244
	1899960	3023245			0.00039111	0.10255
	1939168	1065475			0.00047164	0.10282
	3193833	3020571			0.00038033	0.09769
2D	4635256	3031768|F|0-19	Kernel weight	HSI	0.00045736	0.08996
	4635256	3031768|F|0-19	Kernel diameter		0.00077716	0.08327
	14544740	981469		HDSI	0.00103	0.08189
5D	112836809	4261480|F|0-22	Kernel weight	HSI	0.00024716	0.09899
	140111668	3950006			0.00016482	0.10937
	140530327	992773			0.00034322	0.12259
	140551286	1101952			0.00085425	0.09654
	144829140	1398977|F|0-23			0.00048732	0.11712
	145561848	6044286			6.783e-05	0.12638
	146852419	1080556|F|0-34			0.00069034	0.10769
	119535444	991465	Kernel size	HDSI	0.00015645	0.11362
	139543900	5332404			0.00019618	0.1161
	140551286	1101952			2.5301e-05	0.16135
	141600686	1215969			0.000213	0.10734
	142135700	3941995			0.00080111	0.08657
	142680984	3954584			6.8749e-05	0.12518
	143115886	3026564			7.0867e-05	0.13611
	143728332	6041628			6.9017e-05	0.11826
	144829140	1398977|F|0-23			0.00018847	0.12875
	145561848	6044286		HSI	0.00055085	0.09247
	145561848	1696241		HDSI	1.697e-05	0.1725
	145561848	6044286			4.5813e-05	0.12774
	160742790	3022272			0.00020349	0.11018
	112836809	4261480|F|0-22	Kernel diameter	HSI	0.00040546	0.09261
	145561848	6044286			0.0006462	0.09177
	117764881	1287670|F|0-30		HDSI	0.00092836	0.10214
	120017850	1201315|F|0-67			0.00019428	0.14839
